# Supplementary material for: Immunological Effects of Diesel Particles in a Murine Model of Healthy Mice
Source: Toxics. 2024 Jul 23;12(8):530. doi: 10.3390/toxics12080530 (PMC11359652; doi:10.3390/toxics12080530)
Supplement: Supplementary file 1 [file toxics-12-00530-s001.zip]

Archive with 1 entries (1 files):
- toxics-3100601-supplementary.pdf
